# Supplementary material for: β-Catenin regulates endocardial cushion growth by suppressing p21
Source: Life Sci Alliance. 2023 Jun 29;6(9):e202302163. doi: 10.26508/lsa.202302163 (PMC10310929; doi:10.26508/lsa.202302163)
Supplement: Supplementary file 6 [file LSA-2023-02163_TableS1.xlsx]

## Sheet: Sheet1
Name	Company	Cat #
N1ICD	Cell signaling technology	#4147
SNAIL	Cell signaling technology	#3879
SLUG	Cell signaling technology	#9585
pβ-catenin	Cell signaling technology	#9565
β-catenin	Cell signaling technology	#8814
SOX9	R&D system	AF3075
VE-Cadherin	R&D system	AF1002
pSMAD1/5/9	R&D system	#13820
Vimentin	Abcam	ab92547
Ki67	Abcam	ab66155
αSMA	Sigma	C6198
PECAM-1	BD Pharmingen	550274
p21	Proteintech	28248-1-AP
Isolectin B4	ThermoFisher	I21412
