# Supplementary material for: β-Catenin regulates endocardial cushion growth by suppressing p21
Source: Life Sci Alliance. 2023 Jun 29;6(9):e202302163. doi: 10.26508/lsa.202302163 (PMC10310929; doi:10.26508/lsa.202302163)
Supplement: Supplementary file 7 [file LSA-2023-02163_TableS2.xlsx]

## Sheet: Sheet1
	Gene	Primer sequence	Gene	Primer sequence
	Acan	5'-TCTGGCTTTCCAACTGTCTCCCTT-3'	ID3	5'-TACTCTCCAACATGAAGGCGCTGA-3'
		5'-ACTTCTCCTGAACCACTGATGCCA -3'		5'-AGCAGTGGTTCATGTCGTCCAAGA-3'
	BMP2	5'-TGTGGGCCCTCATAAAGAAGCAGA-3'	Msx1	5'-TCCTGGTTGTCGCTTCCTAAACCT-3'
		5'-AGCAAGCTGACAGGTCAGAGAACA-3'		5'-TAAATCTCTTGGCCTCTGCACCCT-3'
	BMPr1a	5'-AATGCAAGGATTCACCGAAAGCCC-3'	Msx2	5'-TGAGGAAACACAAGACCAACCGGA-3'
		5'-ACAGCCATGGAAATGAGCACAACC-3'		5'-ACAGGTACTGTTTCTGGCGGAACT-3'
	BMPr2	5'-TGGCAGTGAGGTCACTCAAGGAAA-3'	Notch1	5'-AGTGTCAGAGGCCAGCAAGAAGAA-3'
		5'-GCAGTTGACATTGGGTTGACCGTT -3'		5'-TGATTGTCGTCCATCAGAGCACCA-3'
	Erbb2	5'-AATACTTAGCACCCAGAGCAGGCA-3'	NRG1	5'-AAACGACCCAGGAGTATGAGCCAA-3'
		5'-ATAGAGGTTGTCAAAGGCTGGGCT-3'		5'-TTGGGTTGCTGTCCATTTCCAACC-3'
	Erbb3	5'-ATGGGCAACTCTCAGGCAGTATGT-3'	p21	5'-TTGTACAAGGAGCCAGGCCAAGAT-3'
		5'-TGTGTCCCGTAAGCACAATCTCCA-3'		5'-ACCCACTAAGTGCTTTGACACCCA-3'
	Erbb4	5'-TGTGGAGAAATGTCCAGATGGCCT-3'	Slug	5'-ACTACAGCGAACTGGACACACACA-3'
		5'-ATGGCCCGTCCATGGGTAGTAAAT-3'		5'-AAAGGCCACTGGGTAAAGGAGAGT-3'
	GAPDH	5'-ACGGCAAATTCAACGGCACAGTCA-3'	Smad6	5'-ACAAGCCACTGGATCTGTCCGATT-3'
		5'-TGGGGGCATCGGCAGAAGG-3'		5'-AGAATTCACCCGGAGCAGTGATGA-3'
	Has2	5'-ACGGTGGGATGATGTCTTGGCTTA-3'	Snail	5'-ACAGCTGCTTCGAGCCATAGAACT-3'
		5'-ATGATCACCCACACAAAGCATGGC-3'		5'-TGTACCTCAAAGAAGGTGGCCTGA-3'
	Hrt1	5'-GAAACTTGAGTTCGGCGCTGTGTT-3'	Tgfbr2	5'-AGATGGCTCGCTGAACACTACCAA-3'
		5'-AGATCCCTGCTTCTCAAAGGCACT-3'		5'-AGAATCCTGCTGCCTCTGGTCTTT-3'
	Hrt2	5'-AGGCTACTTTGATGCCCATGCTCT-3'	Twist1	5'-AGTCTGAACACTCGTTTGTGTCCC-3'
		5'-ACCTAGCCACTTCTGTCAAGCACT-3'		5'-ATGCCTTTCCTGTCAGTGGCTGAT-3'
	ID1	5'-TTCTCAGGATCATGAAGGTCGCCA-3'	Vcan	5'-TCCAGGAGAAACAGTTGGGATGCT-3'
		5'-TTTGCTCCGACAGACCAAGTACCA-3'		5'-AAGGAAGGAAAGGTTGGCCTCTCA-3'
	ID2	5'-TGCCCAATGTAAGCAGACTTTGCC-3'	Ve-cadherin	5'-TAGCAAGAGTGCGCTGGAGATTCA-3'
		5'-ACAGCATTCAGTAGGCTCGTGTCA-3'		5'-ACACATCATAGCTGGTGGTGTCCA-3'
